# Supplementary material for: Fibroelastic Remodelling of the Endocardium on the Right Side of the Heart: Endothelial-to-Mesenchymal Transition in Pulmonary Atresia With Intact Ventricular Septum
Source: Eur J Cardiothorac Surg. 2026 Apr 3;68(4):ezag143. doi: 10.1093/ejcts/ezag143 (PMC13094542; doi:10.1093/ejcts/ezag143)
Supplement: ezag143_Supplementary_Data [file ezag143_supplementary_data.zip]

Archive with 6 entries (6 files):
- Supplementary_Table_S1-2.pdf
- Supplementary File S1.pdf
- Supplementary_Figures_S1-S5.pdf
- Supplementary Figures S1-S5.pdf
- Supplementary Table S1-2.pdf
- Supplementary_File_S1.pdf
